# Supplementary material for: A Human-Like Senescence-Associated Secretory Phenotype Is Conserved in Mouse Cells Dependent on Physiological Oxygen
Source: PLoS One. 2010 Feb 12;5(2):e9188. doi: 10.1371/journal.pone.0009188 (PMC2820538; doi:10.1371/journal.pone.0009188)
Supplement: Dataset S3 — H vs M SASP: Computational analysis of human and mouse SASPs data presented in Fig. 2 and Fig. S2 The first spreadsheet (“human vs mouse SASPs”) lists all human secreted factors and their related t-test values, and lists in parallel all corresponding mouse orthologs and secretory profiles and t-test values. Conversely, the second spreadsheet (“mouse vs human SASPs”) lists all mouse secreted factors and their related t-test values, and lists in parallel all corresponding human orthologs and secretory profiles and t-test values. Only SEN(XRA) at 3% is considered here. In the third spreadsheet (“h&m SASPs ranking (1)”), spreadsheets 1 and 2 are merged to obtain the ranking order of all significantly altered mouse or human SASP factors. The non-SASP factors were given a value of 0; SASP factors were assigned the value of their rank within their population (either human or mouse). The fourth spreadsheet (“h&m SASPs ranking (2)”) shows the direct calculation for Spearman ranking correlation, using the square value of the difference of ranking between human and mouse orthologous secretory profiles. (0.08 MB XLS) [file pone.0009188.s009.xls]

## Sheet: mouse vs human SASPs
MOUSE Gene ID	MOUSE PROTEIN (found on the antibody array)	Mouse induction (LOG (XRA / PRE @ 3%))	Mouse TTEST @ 3% PRE vs XRA		HUMAN Gene ID	HUMAN PROTEIN (found on the antibody array)	Human Induction (LOG (XRA / PRE @ 3%))	Human TTEST @ 3% PRE vs XRA
26362	Axl	0.0155137	0.86081		558	Axl	0.344263	0.112894
55985	BLC / CXCL13	0.235755	0.238552		10563	BLC	0.31955	0.138489
21949	CD30L / TNFSF8	0.55383	0.0867233		944
21941	CD30T	-0.0466452	0.683676		943
21947	CD40 / TNFSF5	0.414164	0.105374		959
15945	CRG-2 / CXCL10 / IP-10	0.17178	0.255755		3627
20301	CTACK	0.631475	0.0126979		10850	CTACK/CCL27	0.135498	0.72366
66102	CXCL16	1.42993	0.000146065		58191
20292	Eotaxin / CCL11	0.72976	0.00794283		6356	Eotaxin	0.447813	0.127397
56221	Eotaxin-2 / CCL24	0.510237	0.0338853		6369	Eotaxin-2	0.646034	0.0582107
14103	Fas Ligand / TNFSF6	-0.430618	0.211589		356
20312	Fractalkine / CX3CL1	-0.121289	0.848621		6376	Fractalkine / FKN	0.0505385	0.932715
12985	GCSF / CSF3	0.399028	0.0502195		1440	GCSF	0.0687427	0.922793
12981	GM-CSF / CSF2	0.244098	0.341719		1437	GM-CSF	2.55826	0.128979
15978	IFN-gamma	0.0726265	0.620337		3458	IFN-gamma	0.788414	0.0434865
16009	IGFBP-3	1.04652	0.00535717		3486	IGFBP-3	0.266472	0.31636
16011	IGFBP-5	0.072972	0.396065		3488
16012	IGFBP-6	1.88114	0.000413819		3489	IGFBP-6	0.867176	0.0412476
16153	IL-10	-0.383067	0.835981		3586	IL-10	0.313307	0.295901
16160	IL-12 p40/p70	-0.0843186	0.87287		3593	IL-12 p40	0.207666	0.79469
16159	IL-12 p70 (IL12p35)	0.441146	0.237681		3592	IL-12 p70 / IL-12 p35	0.306218	0.572115
16163	IL-13	-0.61796	0.398354		3596	IL-13	1.03841	0.0902556
16171	IL-17	0.230543	0.299978		3605	IL-17	1.25652	0.343292
16175	IL-1a	0.502029	0.0360093		3552	IL-1-alpha	0.168762	0.566058
16176	IL-1b	0.555346	0.0104046		3553	IL-1-beta	0.90237	0.121131
16183	IL-2	0.377083	0.239434		3558	IL-2	0.262304	0.490805
16187	IL-3	0.334864	0.137746		3562	IL-3	0.289543	0.0844755
12983	IL-3Rb	0.237264	0.0834655		1439
16189	IL-4	0.160688	0.332503		3565	IL-4	0.508176	0.120671
16191	IL-5	0.0576508	0.545626		3567	IL-5	0.273159	0.987065
16193	IL-6	1.72219	0.00349942		3569	IL-6	7.29782	1.19615e-05
16198	IL-9	0.173821	0.273315		3578
14825	CXCL1 / KC	2.76588	7.57974e-05		2919	CXCL-1 / GRO-alpha	2.69478	0.000346664
16846	Leptin	0.312586	0.0325273		3952	Leptin / OB	0.891485	0.00221571
16847	Leptin R	0.604815	0.0770956		3953
20311	LIX / CXCL5 / ENA-78	0.909938	0.0117597		6374	LIX / ENA-78	0.880042	0.00103759
20343	L-Selectin / CD62L	0.414821	0.0273836		6402
16963	Lymphotactin / XCL1	0.404486	0.082698		6375	Lymphotactin / XCL1	0.810584	0.086489
20296	MCP1 / CCL2	0.259771	0.0664106		6347	MCP-1	1.07117	0.000691044
20293	MCP5 / CCL12	0.432372	0.0406537
12977	MCSF / CSF1	0.568323	0.210771		1435	M-CSF	0.459929	0.190115
17329	MIG / CXCL9	0.292716	0.251441		4283	MIG	0.147564	0.668155
20302	MIP-1a / CCL3	0.198156	0.371837		6348	MIP-1-alpha	0.679015	0.0126376
20308	MIP-1g / CCL9	-0.374063	0.962155
20310	CXCL2 / MIP-2	0.45073	0.0205518		2920	CXCL-2 / GRO (GROb)	4.48921	9.97743e-08
20297	MIP-3a / CCL20	0.39829	0.0980912		6364	MIP-3-alpha	0.893157	0.0146743
24047	MIP-3b / CCL19	0.076167	0.53608		6363	MIP-3-beta	0.482142	0.0758044
56744	PF-4 / CXCL4	0.461319	0.0567822		5196
20344	P-Selectin / CD62	0.412813	0.045042		6403
20304	RANTES / CCL5	0.703259	0.0212092		6352	RANTES	0.833023	0.25818
17311	SCF / KitL	0.254443	0.152921		4254	SCF	0.811952	0.0339328
20315	SDF-1a / CXCL12	0.3324	0.284971		6387	SDF-1	0.325288	0.419721
21937	sTNF RI	0.768936	0.019628		7132	sTNF RI	1.21802	0.0328214
21938	sTNF RII	0.767011	0.0274322		7133	sTNF RII	0.838358	0.0223288
20295	TARC / CCL17	0.386035	0.0363674		6361	TARC	0.648347	0.0373769
20290	TCA-3 / CCL1	0.487637	0.0649609		6346	TCA-3 / I-309	0.404551	0.134533
20300	TECK / CCL25	0.446923	0.188194		6370	TECK	0.741895	0.340438
21857	TIMP-1	-0.0430149	0.495462		7076	TIMP-1	0.0669506	0.986974
21926	TNF-alpha	0.630794	0.142747		7124	TNF-alpha	0.332914	0.505732
21832	TPO / Thrombopoietin	0.363593	0.148797		7066	Thrombopoietin	0.200925	0.372538
22329	VCAM-1	1.60937	0.000116269		7412
22339	VEGF	0.58935	0.0400481		7422	VEGF	0.490206	0.0854225

## Sheet: human vs mouse SASPs
HUMAN Gene ID	HUMAN PROTEIN (found on the antibody array)	Human Induction (LOG (XRA / PRE @ 3%))	Human TTEST @ 3% PRE vs XRA		Ortholog MOUSE Gene ID	Mouse protein (found on the antibody array)	Mouse induction (LOG (XRA / PRE @ 3%))	Mouse TTEST @ 3% PRE vs XRA
9370	Adiponectin	0.313092	0.146312		11450
181	AgRP	-0.304059	0.15523		11604
374	Amphiregulin	-0.0354784	0.777075		11839
283	Angiogenin	0.974586	0.002955		11727
285	Angiopoietin-2	0.267795	0.243725		11601
558	Axl	0.344263	0.112894		26362	Axl	0.0155137	0.86081
627	BDNF	0.132921	0.398904		12064
2247	bFGF	0.477958	0.0185494		14173
10563	BLC	0.31955	0.138489		55985	BLC / CXCL13	0.235755	0.238552
652	BMP-4	0.275458	0.293452		12159
654	BMP-6	1.37101	0.287454		12161
4803	b-NGF	0.193363	0.53336		18049
685	BTC	-0.159303	0.275678		12223
56477	CCL28/VIC	1.11269	0.0682102		56838
6368	CK-beta-8-1	0.0631263	0.86178
1270	CNTF	0.315764	0.190929		626519
10850	CTACK/CCL27	0.135498	0.72366		20301	CTACK	0.631475	0.0126979
7301	Dtk	0.475907	0.0482196		22174
1950	EGF	0.836421	0.00631274		13645
1956	EGF-R	0.889269	0.0239796		13649
6374	LIX / ENA-78	0.880042	0.00103759		20311	LIX / CXCL5 / ENA-78	0.909938	0.0117597
6356	Eotaxin	0.447813	0.127397		20292	Eotaxin / CCL11	0.72976	0.00794283
6369	Eotaxin-2	0.646034	0.0582107		56221	Eotaxin-2 / CCL24	0.510237	0.0338853
10344	Eotaxin-3	0.693114	0.176737
355	Fas/TNFRSF6	0.673084	0.0164019		14102
2249	FGF-4	0.376488	0.778222		14175
2251	FGF-6	0.773403	3.80688e-05		14177
2252	FGF-7	0.157305	0.504895		14178
2323	Flt-3 ligand	0.496818	0.091803		14256
6376	Fractalkine / FKN	0.0505385	0.932715		20312	Fractalkine / CX3CL1	-0.121289	0.848621
6372	GCP-2	1.01832	0.228575
1440	GCSF	0.0687427	0.922793		12985	GCSF / CSF3	0.399028	0.0502195
2668	GDNF	0.128691	0.433699		14573
8784	GITR/TNFRF18	-0.149982	0.241225		21936
8995	GITR-ligand/TNFSF18	0.390286	0.0296725		240873
1437	GM-CSF	2.55826	0.128979		12981	GM-CSF / CSF2	0.244098	0.341719
2920	CXCL-2 / GRO (GROb)	4.48921	9.97743e-08		20310	CXCL2 / MIP-2	0.45073	0.0205518
2919	CXCL-1 / GRO-alpha	2.69478	0.000346664		14825	CXCL1 / KC	2.76588	7.57974e-05
6360	HCC-4/CCL16	0.859161	0.0034541
3082	HGF	2.57196	0.000403007		15234
6346	TCA-3 / I-309	0.404551	0.134533		20290	TCA-3 / CCL1	0.487637	0.0649609
3383	ICAM-1	2.15596	0.000590622		15894
3385	ICAM-3	1.5518	0.0197945		15898
3458	IFN-gamma	0.788414	0.0434865		15978	IFN-gamma	0.0726265	0.620337
3479	IGF-1	0.138357	0.577358		16000
3480	IGF-1 SR / IGF-1R	0.404752	0.0316287		16001
3484	IGFBP-1	0.648904	0.00960375		16006
3485	IGFBP-2	1.63797	0.00882509		16008
3486	IGFBP-3	0.266472	0.31636		16009	IGFBP-3	1.04652	0.00535717
3487	IGFBP-4	2.08083	0.0150757		16010
3489	IGFBP-6	0.867176	0.0412476		16012	IGFBP-6	1.88114	0.000413819
3554	IL-1 R1	0.613607	0.0194378		16177
9173	IL-1 R4/ST2 ??	0.640033	0.0355968		17082
3586	IL-10	0.313307	0.295901		16153	IL-10	-0.383067	0.835981
3589	IL-11	1.07004	0.0108987		16156
3593	IL-12 p40	0.207666	0.79469		16160	IL-12 p40/p70	-0.0843186	0.87287
3592	IL-12 p70 / IL-12 p35	0.306218	0.572115		16159	IL-12 p70 (IL12p35)	0.441146	0.237681
3596	IL-13	1.03841	0.0902556		16163	IL-13	-0.61796	0.398354
3600	IL-15	0.563765	0.156978		16168
3603	IL-16	0.369135	0.157125		16170
3605	IL-17	1.25652	0.343292		16171	IL-17	0.230543	0.299978
3552	IL-1-alpha	0.168762	0.566058		16175	IL-1a	0.502029	0.0360093
3553	IL-1-beta	0.90237	0.121131		16176	IL-1b	0.555346	0.0104046
3557	IL-1-ra	0.311007	0.0477246		16181
3558	IL-2	0.262304	0.490805		16183	IL-2	0.377083	0.239434
3559	IL-2 R-alpha	0.144152	0.736733		16184
3562	IL-3	0.289543	0.0844755		16187	IL-3	0.334864	0.137746
3565	IL-4	0.508176	0.120671		16189	IL-4	0.160688	0.332503
3567	IL-5	0.273159	0.987065		16191	IL-5	0.0576508	0.545626
3569	IL-6	7.29782	1.19615e-05		16193	IL-6	1.72219	0.00349942
3570	IL-6 R	0.59879	0.0298964		16194
3574	IL-7	2.88983	0.00333138		16196
3576	IL-8	5.16371	2.4965e-05
6373	I-TAC	0.468075	0.505745		56066
3952	Leptin / OB	0.891485	0.00221571		16846	Leptin	0.312586	0.0325273
8740	LIGHT / TNFSF14	0.282322	0.573747		50930
6375	Lymphotactin / XCL1	0.810584	0.086489		16963	Lymphotactin / XCL1	0.404486	0.082698
6347	MCP-1	1.07117	0.000691044		20296	MCP1 / CCL2	0.259771	0.0664106
6355	MCP-2	2.21087	0.0257402		20307
6354	MCP-3	0.61611	0.343415		20306
6357	MCP-4	1.44217	0.00799832		20293	MCP5 / CCL12	0.432372	0.0406537
1435	M-CSF	0.459929	0.190115		12977	MCSF / CSF1	0.568323	0.210771
6367	MDC	0.29164	0.213839		20299
4282	MIF	0.75511	0.00439637		17319
4283	MIG	0.147564	0.668155		17329	MIG / CXCL9	0.292716	0.251441
6348	MIP-1-alpha	0.679015	0.0126376		20302	MIP-1a / CCL3	0.198156	0.371837
6351	MIP-1-beta	0.298157	0.0896515		20303
6359	MIP-1-delta	0.605274	0.10841
6364	MIP-3-alpha	0.893157	0.0146743		20297	MIP-3a / CCL20	0.39829	0.0980912
6363	MIP-3-beta	0.482142	0.0758044		24047	MIP-3b / CCL19	0.076167	0.53608
4485	MSP-alpha	-0.154922	0.376248		15235
5473	NAP-2	0.556546	0.140197		57349
4908	NT-3	0.931705	0.0340517		18205
4909	NT-4	0.613385	0.219864		78405
5008	Oncostatin M	0.566799	0.00763784		18413
4982	Osteoprotegerin	1.80359	0.012679		18383
6362	PARC	0.932647	0.00478099
5155	PDGFB / PDGF-BB	0.328029	0.479812		18591
5281	PIGF	1.63165	0.108692		18701
6352	RANTES	0.833023	0.25818		20304	RANTES / CCL5	0.703259	0.0212092
4254	SCF	0.811952	0.0339328		17311	SCF / KitL	0.254443	0.152921
6387	SDF-1	0.325288	0.419721		20315	SDF-1a / CXCL12	0.3324	0.284971
3572	sgp130	0.998926	0.0219393		16195
7132	sTNF RI	1.21802	0.0328214		21937	sTNF RI	0.768936	0.019628
7133	sTNF RII	0.838358	0.0223288		21938	sTNF RII	0.767011	0.0274322
6361	TARC	0.648347	0.0373769		20295	TARC / CCL17	0.386035	0.0363674
6370	TECK	0.741895	0.340438		20300	TECK / CCL25	0.446923	0.188194
7040	TGF-beta-1 / LAP	0.315762	0.224012		21803
7043	TGF-beta-3	0.307714	0.365532		21809
7066	Thrombopoietin	0.200925	0.372538		21832	TPO / Thrombopoietin	0.363593	0.148797
7076	TIMP-1	0.0669506	0.986974		21857	TIMP-1	-0.0430149	0.495462
7077	TIMP-2	0.840389	0.026187		21858
7124	TNF-alpha	0.332914	0.505732		21926	TNF-alpha	0.630794	0.142747
4049	TNF-beta	0.304637	0.0340478		16992
8794	TRAIL-R3	0.926429	0.0268313
8793	TRAIL-R4	0.210704	0.554286
5328	uPAR	1.31161	0.000687733		18792
7422	VEGF	0.490206	0.0854225		22339	VEGF	0.58935	0.0400481
2277	VEGF-D	-0.0263219	0.565657		14205

## Sheet: h&m SASPs ranking (1)
Mouse protein	Mouse induction	Mouse RANK	Human protein	Human induction	Human RANK	ortholog SASP factors found in mouse OR human XRA cells (1=SASP factor; 0=not a SASP factor in any species)
CXCL1 / KC	2.76588	28	IL-6	7.29782	28	1
IGFBP-6	1.88114	27	CXCL2 / GRO (GROb)	4.48921	27	1
IL-6	1.72219	26	CXCL1 / GRO-alpha	2.69478	26	1
IGFBP-3	1.04652	25	sTNF RI	1.21802	25	1
LIX / CXCL5 / ENA-78	0.909938	24	MCP-1	1.07117	24	1
sTNF RI	0.768936	23	IL-13	1.03841	23	1
sTNF RII	0.767011	22	IL-1-beta	0.90237	22	1
Eotaxin / CCL11	0.72976	21	MIP-3-alpha	0.893157	21	1
RANTES / CCL5	0.703259	20	Leptin / OB	0.891485	20	1
CTACK	0.631475	19	LIX / ENA-78	0.880042	19	1
VEGF	0.58935	18	IGFBP-6	0.867176	18	1
IL-1b	0.555346	17	sTNF RII	0.838358	17	1
Eotaxin-2 / CCL24	0.510237	16	RANTES	0.833023	16	1
IL-1a	0.502029	15	SCF	0.811952	15	1
TCA-3 / CCL1	0.487637	14	Lymphotactin / XCL1	0.810584	14	1
CXCL2 / MIP-2	0.45073	13	IFN-gamma	0.788414	13	1
Lymphotactin / XCL1	0.404486	12	MIP-1-alpha	0.679015	12	1
GCSF / CSF3	0.399028	11	TARC	0.648347	11	1
MIP-3a / CCL20	0.39829	10	Eotaxin-2	0.646034	10	1
TARC / CCL17	0.386035	9	VEGF	0.490206	9	1
IL-3	0.334864	8	MIP-3-beta	0.482142	8	1
Leptin	0.312586	7	Eotaxin	0.447813	7	1
MCP1 / CCL2	0.259771	6	TCA-3 / I-309	0.404551	6	1
SCF / KitL	0.254443	5	IL-3	0.289543	5	1
MIP-1a / CCL3	0.198156	4	IGFBP-3	0.266472	4	1
MIP-3b / CCL19	0.076167	3	IL-1-alpha	0.168762	3	1
IFN-gamma	0.0726265	2	CTACK/CCL27	0.135498	2	1
IL-13	-0.61796	1	GCSF	0.0687427	1	1
Axl	0.0155137	0	Axl	0.344263	0	0
BLC / CXCL13	0.235755	0	BLC	0.31955	0	0
Fractalkine / CX3CL1	-0.121289	0	Fractalkine / FKN	0.0505385	0	0
GM-CSF / CSF2	0.244098	0	GM-CSF	2.55826	0	0
IL-10	-0.383067	0	IL-10	0.313307	0	0
IL-12 p40/p70	-0.0843186	0	IL-12 p40	0.207666	0	0
IL-12 p70 (IL12p35)	0.441146	0	IL-12 p70 / IL-12 p35	0.306218	0	0
IL-17	0.230543	0	IL-17	1.25652	0	0
IL-2	0.377083	0	IL-2	0.262304	0	0
IL-4	0.160688	0	IL-4	0.508176	0	0
IL-5	0.0576508	0	IL-5	0.273159	0	0
MCSF / CSF1	0.568323	0	MCSF	0.459929	0	0
MIG / CXCL9	0.292716	0	MIG	0.147564	0	0
SDF-1a / CXCL12	0.3324	0	SDF-1	0.325288	0	0
TECK / CCL25	0.446923	0	TECK	0.741895	0	0
TIMP-1	-0.0430149	0	TIMP-1	0.0669506	0	0
TNF-alpha	0.630794	0	TNF-alpha	0.332914	0	0
TPO / Thrombopoietin	0.363593	0	Thrombopoietin	0.200925	0	0

## Sheet: h&m SASPs ranking (2)
Mouse protein	Mouse induction	Mouse RANK	Human protein	Human induction	Human RANK	rank difference^2
Axl	0.0155137	0	Axl	0.344263	0	0
BLC / CXCL13	0.235755	0	BLC	0.31955	0	0		Spearman Rank Order Correlation - Ungrouped Data
CTACK	0.631475	19	CTACK/CCL27	0.135498	2	289
CXCL1 / KC	2.76588	28	CXCL1 / GRO-alpha	2.69478	26	4		Correlation (not corrected)	0.805365
CXCL2 / MIP-2	0.45073	13	CXCL2 / GRO (GROb)	4.48921	27	196		Correlation (corrected)	0.792995
Eotaxin / CCL11	0.72976	21	Eotaxin	0.447813	7	196
Eotaxin-2 / CCL24	0.510237	16	Eotaxin-2	0.646034	10	36		Observations	46
Fractalkine / CX3CL1	-0.121289	0	Fractalkine / FKN	0.0505385	0	0		Critical 2-sided T-value (5%)	2.021
GCSF / CSF3	0.399028	11	GCSF	0.0687427	1	100		Critical 1-sided T-value (5%)	1.684
GM-CSF / CSF2	0.244098	0	GM-CSF	2.55826	0	0		D-square value (calculated)	3156
IFN-gamma	0.0726265	2	IFN-gamma	0.788414	13	121		D-square value (expected)	16215
IGFBP-3	1.04652	25	IGFBP-3	0.266472	4	441		Degrees of Freedom	44
IGFBP-6	1.88114	27	IGFBP-6	0.867176	18	81
IL-10	-0.383067	0	IL-10	0.313307	0	0
IL-12 p40/p70	-0.0843186	0	IL-12 p40	0.207666	0	0
IL-12 p70 (IL12p35)	0.441146	0	IL-12 p70 / IL-12 p35	0.306218	0	0
IL-13	-0.61796	1	IL-13	1.03841	23	484
IL-17	0.230543	0	IL-17	1.25652	0	0
IL-1a	0.502029	15	IL-1-alpha	0.168762	3	144
IL-1b	0.555346	17	IL-1-beta	0.90237	22	25
IL-2	0.377083	0	IL-2	0.262304	0	0
IL-3	0.334864	8	IL-3	0.289543	5	9
IL-4	0.160688	0	IL-4	0.508176	0	0
IL-5	0.0576508	0	IL-5	0.273159	0	0
IL-6	1.72219	26	IL-6	7.29782	28	4
Leptin	0.312586	7	Leptin / OB	0.891485	20	169
LIX / CXCL5 / ENA-78	0.909938	24	LIX / ENA-78	0.880042	19	25		Kendall tau Rank Correlation
Lymphotactin / XCL1	0.404486	12	Lymphotactin / XCL1	0.810584	14	4
MCP1 / CCL2	0.259771	6	MCP-1	1.07117	24	324		Kendall tau	0.612245
MCSF / CSF1	0.568323	0	MCSF	0.459929	0	0		2-sided p-value	0
MIG / CXCL9	0.292716	0	MIG	0.147564	0	0		Score	540
MIP-1a / CCL3	0.198156	4	MIP-1-alpha	0.679015	12	64		Var(Score)	9812.86
MIP-3a / CCL20	0.39829	10	MIP-3-alpha	0.893157	21	121		Denominator	882
MIP-3b / CCL19	0.076167	3	MIP-3-beta	0.482142	8	25
RANTES / CCL5	0.703259	20	RANTES	0.833023	16	16
SCF / KitL	0.254443	5	SCF	0.811952	15	100
SDF-1a / CXCL12	0.3324	0	SDF-1	0.325288	0	0
sTNF RI	0.768936	23	sTNF RI	1.21802	25	4
sTNF RII	0.767011	22	sTNF RII	0.838358	17	25
TARC / CCL17	0.386035	9	TARC	0.648347	11	4
TCA-3 / CCL1	0.487637	14	TCA-3 / I-309	0.404551	6	64
TECK / CCL25	0.446923	0	TECK	0.741895	0	0
TIMP-1	-0.0430149	0	Thrombopoietin	0.200925	0	0
TNF-alpha	0.630794	0	TIMP-1	0.0669506	0	0
TPO / Thrombopoietin	0.363593	0	TNF-alpha	0.332914	0	0
VEGF	0.58935	18	VEGF	0.490206	9	81
